# Supplementary material for: Genetic Diversity of Salp15 in the Ixodes ricinus Complex (Acari: Ixodidae)
Source: PLoS One. 2014 Apr 8;9(4):e94131. doi: 10.1371/journal.pone.0094131 (PMC3979764; doi:10.1371/journal.pone.0094131)
Supplement: Text S1 — Alignment of Salp15 coding sequences against Ixodes scapularis EST using Blastn program. (TXT) [file pone.0094131.s002.txt]

BLASTN 2.2.22 [Sep-27-2009]


Reference: Altschul, Stephen F., Thomas L. Madden, Alejandro A. Schaffer, 
Jinghui Zhang, Zheng Zhang, Webb Miller, and David J. Lipman (1997), 
"Gapped BLAST and PSI-BLAST: a new generation of protein database search
programs",  Nucleic Acids Res. 25:3389-3402.

Query= I.p larvaFs Ipers-2
         (408 letters)

Database: Ixodes-scapularis-Wikel_SCAFFOLDS_IscaW1.fa 
           369,492 sequences; 1,765,382,190 total letters

Searching..................................................done


                                                                 Score    E
Sequences producing significant alignments:                      (bits) Value

DS895564 supercontig:IscaW1:DS895564:1:1454:1                         145   1e-32
DS814819 supercontig:IscaW1:DS814819:1:1101:1                          70   6e-10
DS800216 supercontig:IscaW1:DS800216:1:1110:1                          54   4e-05
DS804316 supercontig:IscaW1:DS804316:1:9078:1                          52   1e-04
DS786177 supercontig:IscaW1:DS786177:1:1258:1                          40   0.56 
DS867194 supercontig:IscaW1:DS867194:1:4933:1                          40   0.56 

>DS895564 supercontig:IscaW1:DS895564:1:1454:1
          Length = 1439

 Score =  145 bits (73), Expect = 1e-32
 Identities = 103/113 (91%)
 Strand = Plus / Plus

                                                                       
Query: 248 aagtggacttcaagaactgtacattttactgtaaatataatattcataatggcgaatatg 307
           |||||||||||||||||||||||||||||||||||||||||||| | |||||| | ||||
Sbjct: 47  aagtggacttcaagaactgtacattttactgtaaatataatattaacaatggccattatg 106

                                                                
Query: 308 ataatgtaacattgccaatgccacccgacacgccttgcggaccacaaaatcag 360
           ||| |||||||||| | ||||||||||| ||||| |||||||| |||||||||
Sbjct: 107 atactgtaacattgacgatgccacccgaaacgccctgcggaccgcaaaatcag 159


>DS814819 supercontig:IscaW1:DS814819:1:1101:1
          Length = 1086

 Score = 69.9 bits (35), Expect = 6e-10
 Identities = 47/51 (92%)
 Strand = Plus / Plus

                                                              
Query: 358 cagacatgcgctgataaaagtaaatgcgttgggcacattcccggatgttag 408
           |||||||||||||| || | |||||||||||| ||||||||||||||||||
Sbjct: 497 cagacatgcgctgaaaagaataaatgcgttggccacattcccggatgttag 547


>DS800216 supercontig:IscaW1:DS800216:1:1110:1
          Length = 1095

 Score = 54.0 bits (27), Expect = 4e-05
 Identities = 27/27 (100%)
 Strand = Plus / Plus

                                      
Query: 382 tgcgttgggcacattcccggatgttag 408
           |||||||||||||||||||||||||||
Sbjct: 1   tgcgttgggcacattcccggatgttag 27


>DS804316 supercontig:IscaW1:DS804316:1:9078:1
          Length = 9063

 Score = 52.0 bits (26), Expect = 1e-04
 Identities = 26/26 (100%)
 Strand = Plus / Minus

                                      
Query: 248  aagtggacttcaagaactgtacattt 273
            ||||||||||||||||||||||||||
Sbjct: 8405 aagtggacttcaagaactgtacattt 8380


>DS786177 supercontig:IscaW1:DS786177:1:1258:1
          Length = 1243

 Score = 40.1 bits (20), Expect = 0.56
 Identities = 20/20 (100%)
 Strand = Plus / Plus

                               
Query: 1   atgaaggtggtgtgcataat 20
           ||||||||||||||||||||
Sbjct: 654 atgaaggtggtgtgcataat 673


>DS867194 supercontig:IscaW1:DS867194:1:4933:1
          Length = 4918

 Score = 40.1 bits (20), Expect = 0.56
 Identities = 20/20 (100%)
 Strand = Plus / Minus

                               
Query: 267 tacattttactgtaaatata 286
           ||||||||||||||||||||
Sbjct: 648 tacattttactgtaaatata 629


BLASTN 2.2.22 [Sep-27-2009]


Reference: Altschul, Stephen F., Thomas L. Madden, Alejandro A. Schaffer, 
Jinghui Zhang, Zheng Zhang, Webb Miller, and David J. Lipman (1997), 
"Gapped BLAST and PSI-BLAST: a new generation of protein database search
programs",  Nucleic Acids Res. 25:3389-3402.

Query= I.p larva2 Ipers-3 
         (375 letters)

Database: Ixodes-scapularis-Wikel_SCAFFOLDS_IscaW1.fa 
           369,492 sequences; 1,765,382,190 total letters

Searching..................................................done


                                                                 Score    E
Sequences producing significant alignments:                      (bits) Value

DS902595 supercontig:IscaW1:DS902595:1:1331:1                          74   4e-11
DS786177 supercontig:IscaW1:DS786177:1:1258:1                          66   9e-09
DS975896 supercontig:IscaW1:DS975896:1:1076:1                          52   1e-04
DS654578 supercontig:IscaW1:DS654578:1:106753:1                        44   0.033
DS800216 supercontig:IscaW1:DS800216:1:1110:1                          42   0.13 
DS725305 supercontig:IscaW1:DS725305:1:35401:1                         42   0.13 
DS922315 supercontig:IscaW1:DS922315:1:3698151:1                       40   0.52 
DS651523 supercontig:IscaW1:DS651523:1:430197:1                        40   0.52 
DS842590 supercontig:IscaW1:DS842590:1:224533:1                        40   0.52 

>DS902595 supercontig:IscaW1:DS902595:1:1331:1
          Length = 1316

 Score = 73.8 bits (37), Expect = 4e-11
 Identities = 43/45 (95%)
 Strand = Plus / Minus

                                                        
Query: 1   atggaatctttcgtcgcaatgaaggtggtgtgcataatatttttg 45
           ||||||||||| |||||||||||||||||||||||| ||||||||
Sbjct: 527 atggaatctttagtcgcaatgaaggtggtgtgcatactatttttg 483


>DS786177 supercontig:IscaW1:DS786177:1:1258:1
          Length = 1243

 Score = 65.9 bits (33), Expect = 9e-09
 Identities = 39/41 (95%)
 Strand = Plus / Plus

                                                    
Query: 13  gtcgcaatgaaggtggtgtgcataatatttttgtttgttat 53
           ||||||||||||||||||||||||||  |||||||||||||
Sbjct: 648 gtcgcaatgaaggtggtgtgcataatccttttgtttgttat 688


>DS975896 supercontig:IscaW1:DS975896:1:1076:1
          Length = 1061

 Score = 52.0 bits (26), Expect = 1e-04
 Identities = 41/46 (89%)
 Strand = Plus / Plus

                                                         
Query: 4   gaatctttcgtcgcaatgaaggtggtgtgcataatatttttgtttg 49
           ||||| || |||||||||||| |||||||||||||  |||||||||
Sbjct: 425 gaatcgtttgtcgcaatgaagctggtgtgcataatccttttgtttg 470


>DS654578 supercontig:IscaW1:DS654578:1:106753:1
          Length = 106738

 Score = 44.1 bits (22), Expect = 0.033
 Identities = 22/22 (100%)
 Strand = Plus / Plus

                                   
Query: 332   gccagaaaaaagaggagtgtgt 353
             ||||||||||||||||||||||
Sbjct: 42689 gccagaaaaaagaggagtgtgt 42710


>DS800216 supercontig:IscaW1:DS800216:1:1110:1
          Length = 1095

 Score = 42.1 bits (21), Expect = 0.13
 Identities = 21/21 (100%)
 Strand = Plus / Plus

                                
Query: 355 gggcacattcccggatgttag 375
           |||||||||||||||||||||
Sbjct: 7   gggcacattcccggatgttag 27


>DS725305 supercontig:IscaW1:DS725305:1:35401:1
          Length = 35386

 Score = 42.1 bits (21), Expect = 0.13
 Identities = 21/21 (100%)
 Strand = Plus / Plus

                                  
Query: 31    tgcataatatttttgtttgtt 51
             |||||||||||||||||||||
Sbjct: 14605 tgcataatatttttgtttgtt 14625


>DS922315 supercontig:IscaW1:DS922315:1:3698151:1
          Length = 3698136

 Score = 40.1 bits (20), Expect = 0.52
 Identities = 20/20 (100%)
 Strand = Plus / Plus

                                   
Query: 32      gcataatatttttgtttgtt 51
               ||||||||||||||||||||
Sbjct: 2678407 gcataatatttttgtttgtt 2678426


>DS651523 supercontig:IscaW1:DS651523:1:430197:1
          Length = 430182

 Score = 40.1 bits (20), Expect = 0.52
 Identities = 20/20 (100%)
 Strand = Plus / Minus

                                  
Query: 33     cataatatttttgtttgtta 52
              ||||||||||||||||||||
Sbjct: 408650 cataatatttttgtttgtta 408631


>DS842590 supercontig:IscaW1:DS842590:1:224533:1
          Length = 224518

 Score = 40.1 bits (20), Expect = 0.52
 Identities = 20/20 (100%)
 Strand = Plus / Plus

                                  
Query: 29     tgtgcataatatttttgttt 48
              ||||||||||||||||||||
Sbjct: 111942 tgtgcataatatttttgttt 111961


BLASTN 2.2.22 [Sep-27-2009]


Reference: Altschul, Stephen F., Thomas L. Madden, Alejandro A. Schaffer, 
Jinghui Zhang, Zheng Zhang, Webb Miller, and David J. Lipman (1997), 
"Gapped BLAST and PSI-BLAST: a new generation of protein database search
programs",  Nucleic Acids Res. 25:3389-3402.

Query= I.p larva5 Ipers-4
         (414 letters)

Database: Ixodes-scapularis-Wikel_SCAFFOLDS_IscaW1.fa 
           369,492 sequences; 1,765,382,190 total letters

Searching..................................................done


                                                                 Score    E
Sequences producing significant alignments:                      (bits) Value

DS902595 supercontig:IscaW1:DS902595:1:1331:1                          66   1e-08
DS786177 supercontig:IscaW1:DS786177:1:1258:1                          62   2e-07
DS975896 supercontig:IscaW1:DS975896:1:1076:1                          52   2e-04
DS800216 supercontig:IscaW1:DS800216:1:1110:1                          42   0.14 

>DS902595 supercontig:IscaW1:DS902595:1:1331:1
          Length = 1316

 Score = 65.9 bits (33), Expect = 1e-08
 Identities = 42/45 (93%)
 Strand = Plus / Minus

                                                        
Query: 1   atggaatctttcgtcgcaatgaaggtggtgtgcataatagttttg 45
           ||||||||||| |||||||||||||||||||||||| || |||||
Sbjct: 527 atggaatctttagtcgcaatgaaggtggtgtgcatactatttttg 483


>DS786177 supercontig:IscaW1:DS786177:1:1258:1
          Length = 1243

 Score = 61.9 bits (31), Expect = 2e-07
 Identities = 37/39 (94%)
 Strand = Plus / Plus

                                                  
Query: 13  gtcgcaatgaaggtggtgtgcataatagttttgtttgtt 51
           ||||||||||||||||||||||||||  |||||||||||
Sbjct: 648 gtcgcaatgaaggtggtgtgcataatccttttgtttgtt 686


>DS975896 supercontig:IscaW1:DS975896:1:1076:1
          Length = 1061

 Score = 52.0 bits (26), Expect = 2e-04
 Identities = 41/46 (89%)
 Strand = Plus / Plus

                                                         
Query: 4   gaatctttcgtcgcaatgaaggtggtgtgcataatagttttgtttg 49
           ||||| || |||||||||||| |||||||||||||  |||||||||
Sbjct: 425 gaatcgtttgtcgcaatgaagctggtgtgcataatccttttgtttg 470


>DS800216 supercontig:IscaW1:DS800216:1:1110:1
          Length = 1095

 Score = 42.1 bits (21), Expect = 0.14
 Identities = 21/21 (100%)
 Strand = Plus / Plus

                                
Query: 394 gggcacattcccggatgttag 414
           |||||||||||||||||||||
Sbjct: 7   gggcacattcccggatgttag 27


BLASTN 2.2.22 [Sep-27-2009]


Reference: Altschul, Stephen F., Thomas L. Madden, Alejandro A. Schaffer, 
Jinghui Zhang, Zheng Zhang, Webb Miller, and David J. Lipman (1997), 
"Gapped BLAST and PSI-BLAST: a new generation of protein database search
programs",  Nucleic Acids Res. 25:3389-3402.

Query= I.p nymph Ipers-1
         (393 letters)

Database: Ixodes-scapularis-Wikel_SCAFFOLDS_IscaW1.fa 
           369,492 sequences; 1,765,382,190 total letters

Searching..................................................done


                                                                 Score    E
Sequences producing significant alignments:                      (bits) Value

DS804316 supercontig:IscaW1:DS804316:1:9078:1                         123   5e-26
DS814819 supercontig:IscaW1:DS814819:1:1101:1                          72   2e-10
DS902595 supercontig:IscaW1:DS902595:1:1331:1                          64   4e-08
DS800216 supercontig:IscaW1:DS800216:1:1110:1                          54   4e-05
DS786177 supercontig:IscaW1:DS786177:1:1258:1                          48   0.002
DS895564 supercontig:IscaW1:DS895564:1:1454:1                          46   0.009
DS975896 supercontig:IscaW1:DS975896:1:1076:1                          42   0.14 
DS761296 supercontig:IscaW1:DS761296:1:7093:1                          40   0.54 

>DS804316 supercontig:IscaW1:DS804316:1:9078:1
          Length = 9063

 Score =  123 bits (62), Expect = 5e-26
 Identities = 89/98 (90%)
 Strand = Plus / Minus

                                                                        
Query: 248  tggacttcaagaactgtacatttctctgcaaacatggaccgcatgaaaatgtaaccctcg 307
            ||||||||||||||||||||||| ||||||||||||||| || |||| |||| ||||| |
Sbjct: 8402 tggacttcaagaactgtacatttatctgcaaacatggacggcgtgaacatgtgacccttg 8343

                                                  
Query: 308  aattgcctaaagaaacgccttgcggaccgagtggacag 345
            | ||||| |||||||| |||||||||||||||||||||
Sbjct: 8342 atttgccaaaagaaacaccttgcggaccgagtggacag 8305


 Score = 46.1 bits (23), Expect = 0.009
 Identities = 53/63 (84%)
 Strand = Plus / Minus

                                                                        
Query: 135  attccccagctttattcctaatcccaaagaacttgccacgaaactactggccatttgcaa 194
            ||||||| ||||||||| | |||||||| || |||||| | |||| ||||  ||||||||
Sbjct: 8595 attcccccgctttattcgtgatcccaaaaaatttgccatggaactcctggagatttgcaa 8536

               
Query: 195  gaa 197
            |||
Sbjct: 8535 gaa 8533


>DS814819 supercontig:IscaW1:DS814819:1:1101:1
          Length = 1086

 Score = 71.9 bits (36), Expect = 2e-10
 Identities = 48/52 (92%)
 Strand = Plus / Plus

                                                               
Query: 342 acagacatgcgctgataagagtaactgcgttgggcacattcccggatgttag 393
           ||||||||||||||| |||| ||| |||||||| ||||||||||||||||||
Sbjct: 496 acagacatgcgctgaaaagaataaatgcgttggccacattcccggatgttag 547


>DS902595 supercontig:IscaW1:DS902595:1:1331:1
          Length = 1316

 Score = 63.9 bits (32), Expect = 4e-08
 Identities = 35/36 (97%)
 Strand = Plus / Minus

                                               
Query: 1   atggaatctttcgtcgcaatgaaggtggtgtgcata 36
           ||||||||||| ||||||||||||||||||||||||
Sbjct: 527 atggaatctttagtcgcaatgaaggtggtgtgcata 492


>DS800216 supercontig:IscaW1:DS800216:1:1110:1
          Length = 1095

 Score = 54.0 bits (27), Expect = 4e-05
 Identities = 27/27 (100%)
 Strand = Plus / Plus

                                      
Query: 367 tgcgttgggcacattcccggatgttag 393
           |||||||||||||||||||||||||||
Sbjct: 1   tgcgttgggcacattcccggatgttag 27


>DS786177 supercontig:IscaW1:DS786177:1:1258:1
          Length = 1243

 Score = 48.1 bits (24), Expect = 0.002
 Identities = 24/24 (100%)
 Strand = Plus / Plus

                                   
Query: 13  gtcgcaatgaaggtggtgtgcata 36
           ||||||||||||||||||||||||
Sbjct: 648 gtcgcaatgaaggtggtgtgcata 671


>DS895564 supercontig:IscaW1:DS895564:1:1454:1
          Length = 1439

 Score = 46.1 bits (23), Expect = 0.009
 Identities = 23/23 (100%)
 Strand = Plus / Plus

                                  
Query: 248 tggacttcaagaactgtacattt 270
           |||||||||||||||||||||||
Sbjct: 50  tggacttcaagaactgtacattt 72


>DS975896 supercontig:IscaW1:DS975896:1:1076:1
          Length = 1061

 Score = 42.1 bits (21), Expect = 0.14
 Identities = 30/33 (90%)
 Strand = Plus / Plus

                                            
Query: 4   gaatctttcgtcgcaatgaaggtggtgtgcata 36
           ||||| || |||||||||||| |||||||||||
Sbjct: 425 gaatcgtttgtcgcaatgaagctggtgtgcata 457


>DS761296 supercontig:IscaW1:DS761296:1:7093:1
          Length = 7078

 Score = 40.1 bits (20), Expect = 0.54
 Identities = 20/20 (100%)
 Strand = Plus / Plus

                                
Query: 126  aatacttcgattccccagct 145
            ||||||||||||||||||||
Sbjct: 1184 aatacttcgattccccagct 1203


BLASTN 2.2.22 [Sep-27-2009]


Reference: Altschul, Stephen F., Thomas L. Madden, Alejandro A. Schaffer, 
Jinghui Zhang, Zheng Zhang, Webb Miller, and David J. Lipman (1997), 
"Gapped BLAST and PSI-BLAST: a new generation of protein database search
programs",  Nucleic Acids Res. 25:3389-3402.

Query= I.p adult Ipers-5
         (414 letters)

Database: Ixodes-scapularis-Wikel_SCAFFOLDS_IscaW1.fa 
           369,492 sequences; 1,765,382,190 total letters

Searching..................................................done


                                                                 Score    E
Sequences producing significant alignments:                      (bits) Value

DS786177 supercontig:IscaW1:DS786177:1:1258:1                          74   4e-11
DS902595 supercontig:IscaW1:DS902595:1:1331:1                          66   1e-08
DS975896 supercontig:IscaW1:DS975896:1:1076:1                          60   6e-07
DS940849 supercontig:IscaW1:DS940849:1:309827:1                        44   0.037
DS800216 supercontig:IscaW1:DS800216:1:1110:1                          42   0.14 
DS825293 supercontig:IscaW1:DS825293:1:1077:1                          40   0.57 
DS791515 supercontig:IscaW1:DS791515:1:262789:1                        40   0.57 
DS715201 supercontig:IscaW1:DS715201:1:444952:1                        40   0.57 
DS652836 supercontig:IscaW1:DS652836:1:166903:1                        40   0.57 
DS789597 supercontig:IscaW1:DS789597:1:204077:1                        40   0.57 
DS638158 supercontig:IscaW1:DS638158:1:1681:1                          40   0.57 
DS700154 supercontig:IscaW1:DS700154:1:2079:1                          40   0.57 
DS844820 supercontig:IscaW1:DS844820:1:116905:1                        40   0.57 
DS736780 supercontig:IscaW1:DS736780:1:1458:1                          40   0.57 
DS770996 supercontig:IscaW1:DS770996:1:5567:1                          40   0.57 
DS804226 supercontig:IscaW1:DS804226:1:1731:1                          40   0.57 
DS745481 supercontig:IscaW1:DS745481:1:1125:1                          40   0.57 
DS898430 supercontig:IscaW1:DS898430:1:79037:1                         40   0.57 
DS799618 supercontig:IscaW1:DS799618:1:12908:1                         40   0.57 

>DS786177 supercontig:IscaW1:DS786177:1:1258:1
          Length = 1243

 Score = 73.8 bits (37), Expect = 4e-11
 Identities = 46/49 (93%)
 Strand = Plus / Plus

                                                            
Query: 13  gtcgcaatgaaggtggtgtgcataatagttttgtttgttattgtcgctg 61
           ||||||||||||||||||||||||||  ||||||||||||||| |||||
Sbjct: 648 gtcgcaatgaaggtggtgtgcataatccttttgtttgttattgccgctg 696


>DS902595 supercontig:IscaW1:DS902595:1:1331:1
          Length = 1316

 Score = 65.9 bits (33), Expect = 1e-08
 Identities = 42/45 (93%)
 Strand = Plus / Minus

                                                        
Query: 1   atggaatctttcgtcgcaatgaaggtggtgtgcataatagttttg 45
           ||||||||||| |||||||||||||||||||||||| || |||||
Sbjct: 527 atggaatctttagtcgcaatgaaggtggtgtgcatactatttttg 483


>DS975896 supercontig:IscaW1:DS975896:1:1076:1
          Length = 1061

 Score = 60.0 bits (30), Expect = 6e-07
 Identities = 51/58 (87%)
 Strand = Plus / Plus

                                                                     
Query: 4   gaatctttcgtcgcaatgaaggtggtgtgcataatagttttgtttgttattgtcgctg 61
           ||||| || |||||||||||| |||||||||||||  ||||||||| ||||| |||||
Sbjct: 425 gaatcgtttgtcgcaatgaagctggtgtgcataatccttttgtttggtattgccgctg 482


>DS940849 supercontig:IscaW1:DS940849:1:309827:1
          Length = 309812

 Score = 44.1 bits (22), Expect = 0.037
 Identities = 25/26 (96%)
 Strand = Plus / Plus

                                        
Query: 103    aaaggtaaaaataacaacaaaggaat 128
              ||||| ||||||||||||||||||||
Sbjct: 142759 aaaggaaaaaataacaacaaaggaat 142784


>DS800216 supercontig:IscaW1:DS800216:1:1110:1
          Length = 1095

 Score = 42.1 bits (21), Expect = 0.14
 Identities = 21/21 (100%)
 Strand = Plus / Plus

                                
Query: 394 gggcacattcccggatgttag 414
           |||||||||||||||||||||
Sbjct: 7   gggcacattcccggatgttag 27


>DS825293 supercontig:IscaW1:DS825293:1:1077:1
          Length = 1062

 Score = 40.1 bits (20), Expect = 0.57
 Identities = 20/20 (100%)
 Strand = Plus / Minus

                               
Query: 109 aaaaataacaacaaaggaat 128
           ||||||||||||||||||||
Sbjct: 855 aaaaataacaacaaaggaat 836


>DS791515 supercontig:IscaW1:DS791515:1:262789:1
          Length = 262774

 Score = 40.1 bits (20), Expect = 0.57
 Identities = 20/20 (100%)
 Strand = Plus / Plus

                               
Query: 109 aaaaataacaacaaaggaat 128
           ||||||||||||||||||||
Sbjct: 321 aaaaataacaacaaaggaat 340


>DS715201 supercontig:IscaW1:DS715201:1:444952:1
          Length = 444937

 Score = 40.1 bits (20), Expect = 0.57
 Identities = 20/20 (100%)
 Strand = Plus / Minus

                                  
Query: 380    aagacgagtgtgtggggcac 399
              ||||||||||||||||||||
Sbjct: 226890 aagacgagtgtgtggggcac 226871


>DS652836 supercontig:IscaW1:DS652836:1:166903:1
          Length = 166888

 Score = 40.1 bits (20), Expect = 0.57
 Identities = 20/20 (100%)
 Strand = Plus / Plus

                                 
Query: 109   aaaaataacaacaaaggaat 128
             ||||||||||||||||||||
Sbjct: 75428 aaaaataacaacaaaggaat 75447


>DS789597 supercontig:IscaW1:DS789597:1:204077:1
          Length = 204062

 Score = 40.1 bits (20), Expect = 0.57
 Identities = 20/20 (100%)
 Strand = Plus / Plus

                                
Query: 109  aaaaataacaacaaaggaat 128
            ||||||||||||||||||||
Sbjct: 1642 aaaaataacaacaaaggaat 1661


>DS638158 supercontig:IscaW1:DS638158:1:1681:1
          Length = 1666

 Score = 40.1 bits (20), Expect = 0.57
 Identities = 20/20 (100%)
 Strand = Plus / Plus

                               
Query: 109 aaaaataacaacaaaggaat 128
           ||||||||||||||||||||
Sbjct: 230 aaaaataacaacaaaggaat 249


>DS700154 supercontig:IscaW1:DS700154:1:2079:1
          Length = 2064

 Score = 40.1 bits (20), Expect = 0.57
 Identities = 20/20 (100%)
 Strand = Plus / Plus

                               
Query: 109 aaaaataacaacaaaggaat 128
           ||||||||||||||||||||
Sbjct: 566 aaaaataacaacaaaggaat 585


>DS844820 supercontig:IscaW1:DS844820:1:116905:1
          Length = 116890

 Score = 40.1 bits (20), Expect = 0.57
 Identities = 20/20 (100%)
 Strand = Plus / Plus

                                  
Query: 380    aagacgagtgtgtggggcac 399
              ||||||||||||||||||||
Sbjct: 104636 aagacgagtgtgtggggcac 104655


>DS736780 supercontig:IscaW1:DS736780:1:1458:1
          Length = 1443

 Score = 40.1 bits (20), Expect = 0.57
 Identities = 20/20 (100%)
 Strand = Plus / Minus

                               
Query: 109 aaaaataacaacaaaggaat 128
           ||||||||||||||||||||
Sbjct: 967 aaaaataacaacaaaggaat 948


>DS770996 supercontig:IscaW1:DS770996:1:5567:1
          Length = 5552

 Score = 40.1 bits (20), Expect = 0.57
 Identities = 20/20 (100%)
 Strand = Plus / Minus

                                
Query: 309  atctggtgatgtaatattaa 328
            ||||||||||||||||||||
Sbjct: 5438 atctggtgatgtaatattaa 5419


>DS804226 supercontig:IscaW1:DS804226:1:1731:1
          Length = 1716

 Score = 40.1 bits (20), Expect = 0.57
 Identities = 20/20 (100%)
 Strand = Plus / Plus

                               
Query: 109 aaaaataacaacaaaggaat 128
           ||||||||||||||||||||
Sbjct: 329 aaaaataacaacaaaggaat 348


>DS745481 supercontig:IscaW1:DS745481:1:1125:1
          Length = 1110

 Score = 40.1 bits (20), Expect = 0.57
 Identities = 20/20 (100%)
 Strand = Plus / Plus

                               
Query: 109 aaaaataacaacaaaggaat 128
           ||||||||||||||||||||
Sbjct: 442 aaaaataacaacaaaggaat 461


>DS898430 supercontig:IscaW1:DS898430:1:79037:1
          Length = 79022

 Score = 40.1 bits (20), Expect = 0.57
 Identities = 20/20 (100%)
 Strand = Plus / Plus

                                 
Query: 109   aaaaataacaacaaaggaat 128
             ||||||||||||||||||||
Sbjct: 26831 aaaaataacaacaaaggaat 26850


>DS799618 supercontig:IscaW1:DS799618:1:12908:1
          Length = 12893

 Score = 40.1 bits (20), Expect = 0.57
 Identities = 20/20 (100%)
 Strand = Plus / Minus

                                
Query: 380  aagacgagtgtgtggggcac 399
            ||||||||||||||||||||
Sbjct: 5380 aagacgagtgtgtggggcac 5361


BLASTN 2.2.22 [Sep-27-2009]


Reference: Altschul, Stephen F., Thomas L. Madden, Alejandro A. Schaffer, 
Jinghui Zhang, Zheng Zhang, Webb Miller, and David J. Lipman (1997), 
"Gapped BLAST and PSI-BLAST: a new generation of protein database search
programs",  Nucleic Acids Res. 25:3389-3402.

Query= I.p lava Fs Ipers-2
         (88 letters)

Database: Ixodes-scapularis-Wikel_SCAFFOLDS_IscaW1.fa 
           369,492 sequences; 1,765,382,190 total letters

Searching..................................................done

 ***** No hits found ******


BLASTN 2.2.22 [Sep-27-2009]


Reference: Altschul, Stephen F., Thomas L. Madden, Alejandro A. Schaffer, 
Jinghui Zhang, Zheng Zhang, Webb Miller, and David J. Lipman (1997), 
"Gapped BLAST and PSI-BLAST: a new generation of protein database search
programs",  Nucleic Acids Res. 25:3389-3402.

Query= I.p larva2 Ipers-3 
         (76 letters)

Database: Ixodes-scapularis-Wikel_SCAFFOLDS_IscaW1.fa 
           369,492 sequences; 1,765,382,190 total letters

Searching..................................................done

 ***** No hits found ******


BLASTN 2.2.22 [Sep-27-2009]


Reference: Altschul, Stephen F., Thomas L. Madden, Alejandro A. Schaffer, 
Jinghui Zhang, Zheng Zhang, Webb Miller, and David J. Lipman (1997), 
"Gapped BLAST and PSI-BLAST: a new generation of protein database search
programs",  Nucleic Acids Res. 25:3389-3402.

Query= I.p larva5 Ipers-4
         (90 letters)

Database: Ixodes-scapularis-Wikel_SCAFFOLDS_IscaW1.fa 
           369,492 sequences; 1,765,382,190 total letters

Searching..................................................done

 ***** No hits found ******


BLASTN 2.2.22 [Sep-27-2009]


Reference: Altschul, Stephen F., Thomas L. Madden, Alejandro A. Schaffer, 
Jinghui Zhang, Zheng Zhang, Webb Miller, and David J. Lipman (1997), 
"Gapped BLAST and PSI-BLAST: a new generation of protein database search
programs",  Nucleic Acids Res. 25:3389-3402.

Query= I.p nymph Ipers-1
         (93 letters)

Database: Ixodes-scapularis-Wikel_SCAFFOLDS_IscaW1.fa 
           369,492 sequences; 1,765,382,190 total letters

Searching..................................................done

 ***** No hits found ******


BLASTN 2.2.22 [Sep-27-2009]


Reference: Altschul, Stephen F., Thomas L. Madden, Alejandro A. Schaffer, 
Jinghui Zhang, Zheng Zhang, Webb Miller, and David J. Lipman (1997), 
"Gapped BLAST and PSI-BLAST: a new generation of protein database search
programs",  Nucleic Acids Res. 25:3389-3402.

Query= I.p adult Ipers-5
         (88 letters)

Database: Ixodes-scapularis-Wikel_SCAFFOLDS_IscaW1.fa 
           369,492 sequences; 1,765,382,190 total letters

Searching..................................................done

 ***** No hits found ******


  Database: Ixodes-scapularis-Wikel_SCAFFOLDS_IscaW1.fa
    Posted date:  Jun 20, 2013  5:42 PM
  Number of letters in database: 1,765,382,190
  Number of sequences in database:  369,492
  
Lambda     K      H
    1.37    0.711     1.31 

Gapped
Lambda     K      H
    1.37    0.711     1.31 


Matrix: blastn matrix:1 -3
Gap Penalties: Existence: 5, Extension: 2
Number of Sequences: 369492
Number of Hits to DB: 35,268,625
Number of extensions: 139014
Number of successful extensions: 139014
Number of sequences better than  1.0: 30
Number of HSP's gapped: 139014
Number of HSP's successfully gapped: 48
Length of database: 1,765,382,190
X1: 6 (11.9 bits)
X2: 15 (29.7 bits)
X3: 50 (99.1 bits)
S1: 8 (16.4 bits)
S2: 11 (22.3 bits)
